# Supplementary material for: Size Effects of Silver Nanoparticles and Magnetic Beads on Silver-Gold Galvanic Exchange in Aptamer-Based Electrochemical Assays
Source: Biosensors (Basel). 2025 Nov 25;15(12):768. doi: 10.3390/bios15120768 (PMC12730487; doi:10.3390/bios15120768)
Supplement: Supplementary file 1 [file biosensors-15-00768-s001.zip]

Archive with 1 entries (1 files):
- biosensors-3946008-supplementary.pdf
